# Supplementary material for: Mining for Candidate Genes Related to Pancreatic Cancer Using Protein-Protein Interactions and a Shortest Path Approach
Source: Biomed Res Int. 2015 Nov 3;2015:623121. doi: 10.1155/2015/623121 (PMC4647023; doi:10.1155/2015/623121)
Supplement: Supplementary file 1 — Supplementary Material I: lists 65 PC-related genes and their ensembl IDs. Supplementary Material II: lists the detailed information of 2,080 shortest paths. Supplementary Material III: lists edges in a graph consisting of shortest paths connecting any two PC-related genes. Supplementary Material IV: lists 69 shortest path genes and their betweenness and permutation FDRs. [file 623121.f1.zip]

Archive with 4 entries (4 files):
- Supplementary Material I.docx
- Supplementary Material II.docx
- Supplementary Material III.docx
- Supplementary Material IV.docx
